# Supplementary material for: The non-muscle actinopathy-associated mutation E334Q in cytoskeletal γ-actin perturbs interaction of actin filaments with myosin and ADF/cofilin family proteins
Source: eLife. 2024 Mar 6;12:RP93013. doi: 10.7554/eLife.93013 (PMC10942649; doi:10.7554/eLife.93013)
Supplement: Figure 1—figure supplement 1—source data 2. [file elife-93013-fig1-figsupp1-data2.zip]

Archive with 2 entries (2 files):
- Figure1-figure supplement1-source data2.png
- Figure1-figure supplement1-source data2_labeled.png
