# Supplementary material for: The non-muscle actinopathy-associated mutation E334Q in cytoskeletal γ-actin perturbs interaction of actin filaments with myosin and ADF/cofilin family proteins
Source: eLife. 2024 Mar 6;12:RP93013. doi: 10.7554/eLife.93013 (PMC10942649; doi:10.7554/eLife.93013)
Supplement: Figure 5—figure supplement 2—source data 1. [file elife-93013-fig5-figsupp2-data1.zip]

Archive with 2 entries (2 files):
- Figure5-figure supplement2-source data1.png
- Figure5-figure supplement2-source data1_labeled.png
